# Supplementary material for: Dairy-Protein-Based Aggregates as Additives Enriched with Tart Cherry Polyphenols and Flavor Compounds
Source: Foods. 2023 May 24;12(11):2104. doi: 10.3390/foods12112104 (PMC10252731; doi:10.3390/foods12112104)
Supplement: Supplementary file 1 [file foods-12-02104-s001.zip]

Archive with 1 entries (1 files):
- foods-2416138-supplementary.pdf
